# Supplementary material for: A genotype-phenotype correlation matrix for ABCA4 disease based on long-term prognostic outcomes
Source: JCI Insight. 2022 Jan 25;7(2):e156154. doi: 10.1172/jci.insight.156154 (PMC8855796; doi:10.1172/jci.insight.156154)
Supplement: Supplemental table 1 [file jciinsight-7-156154-s173.xlsx]

## Sheet: Sheet1
Supplemental Table 1: Demographic, clinical and genetic characteristics of individual ABCA4/Stargardt patients in the study cohort.
				ABCA4 allele 1		ABCA4 allele 2
Patient	Gender	Age	AO	DNA change	protein change	DNA change	protein change	ffERG	BCVA OD (Snellen)	BCVA OS (Snellen)	BCVA OD (logMAR)	BCVA OS (logMAR)	Clinical severity
1	M	60	55	c.5882G>A	p.(Gly1961Glu)	c.[769-784C>T;5882G>A]	p.([Leu257Aspfs*3,Gly1961Glu])		20/70	20/70	0.54	0.54	Prognosis 1
2	M	50	19	c.5141T>C	p.(Phe1714Ser)	c.4577C>T	p.(Thr1526Met)	Group I	20/40	20/70	0.3	0.54	Prognosis 1
3	M	65	48	c.3607G>A	p.(Gly1203Arg)	c.5603A>T	p.(Asn1868Ile)	Group I	20/20	20/25	0	0.1	Prognosis 1
4	F	53.755	48	c.[3758C>T;5882G>A]	p.([Thr1253Met;Gly1961Glu])	c.4139C>T	p.(Pro1380Leu)	Group I	20/50	20/50	0.4	0.4	Prognosis 1
5	F	50	49	c.[1622T>C;3113C>T]	p.([Leu541Pro;Ala1038Val])	c.5882G>A	p.(Gly1961Glu)		20/25	20/40	0.1	0.3	Prognosis 1
6	F	59.5592	43	c.4249_4251del	p.(Phe1417del)	c.5603A>T	p.(Asn1868Ile)	Group I	20/150	20/150	0.88	0.88	Prognosis 1
7	F	52	35	c.52C>T	p.(Arg18Trp)	c.2966T>C	p.(Val989Ala)	Group I	20/20	20/20	0	0	Prognosis 1
8	M	52.8953	46	c.[5461-10T>C;5603A>T]	p.([Thr1821Valfs*13,Thr1821Aspfs*6])	c.5603A>T	p.(Asn1868Ile)	Group I	20/20	20/20	0	0	Prognosis 1
9	M	53.3607	42	c.4670A>G	p.(Tyr1557Cys)	c.5603A>T	p.(Asn1868Ile)	Group I	20/200	20/150	1	0.88	Prognosis 1
10	M	51	44	c.[769-784C>T;5882G>A]	p.([Leu257Aspfs*3,Gly1961Glu])	c.[769-784C>T;5882G>A]	p.([Leu257Aspfs*3,Gly1961Glu])	Group I	20/800	20/25	1.6	0.1	Prognosis 1
11	F	66.7598	15	c.4139C>T	p.(Pro1380Leu)	c.5882G>A	p.(Gly1961Glu)	Group I	20/125	20/200	0.8	1	Prognosis 1
12	F	67.7454	48	c.5882G>A	p.(Gly1961Glu)	c.[769-784C>T;5882G>A]	p.([Leu257Aspfs*3,Gly1961Glu])	Group I	20/80	20/80	0.6	0.6	Prognosis 1
13	F	74	35	c.6320G>A	p.(Arg2107His)	c.6320G>A	p.(Arg2107His)		20/100	20/100	0.7	0.7	Prognosis 1
14	F	70.1602	55	c.[4594G>A;5603A>T]	p.([Asp1532Asn;Asn1868Ile])	c.5882G>A	p.(Gly1961Glu)	Group I	20/100	20/100	0.7	0.7	Prognosis 1
15	M	52.1561	30	c.3050+5G>A	p.(Leu973_His1017delinsPhe)	c.5882G>A	p.(Gly1961Glu)	Group I	20/100	20/80	0.7	0.6	Prognosis 1
16	M	50.7734	30	c.6229C>G	p.(Arg2077Gly)	c.6320G>A	p.(Arg2107His)						Prognosis 1
17	F	54.2231	18	c.641T>A	p.(Ile214Asn)	c.5882G>A	p.(Gly1961Glu)		20/200	20/200	1	1	Prognosis 1
18	M	54	35	c.4139C>T	p.(Pro1380Leu)	c.5603A>T	p.(Asn1868Ile)	Group I	20/20	20/20	0	0	Prognosis 1
19	M	56	51	c.3995_4018dup	p.(Gln1332_Cys1339dup)	c.5882G>A	p.(Gly1961Glu)		20/30	20/30	0.18	0.18	Prognosis 1
20	F	70.5955	18	c.4139C>T	p.(Pro1380Leu)	c.5882G>A	p.(Gly1961Glu)	Group I	20/200	20/200	1	1	Prognosis 1
21	F	50.2669	14	c.[1622T>C;3113C>T]	p.([Leu541Pro;Ala1038Val])	c.5882G>A	p.(Gly1961Glu)	Group I					Prognosis 1
22	F	51	50	c.[1622T>C;3113C>T]	p.([Leu541Pro;Ala1038Val])	c.5603A>T	p.(Asn1868Ile)	Group I	20/50	20/25	0.4	0.1	Prognosis 1
23	F	59.729	39	c.[3758C>T;5882G>A]	p.([Thr1253Met;Gly1961Glu])	c.4139C>T	p.(Pro1380Leu)	Group I	20/70	20/100	0.54	0.7	Prognosis 1
24	M	51.05	30	c.5116del_5117delinsTA	p.(Val1706*)	c.5882G>A	p.(Gly1961Glu)	Group I	20/150	20/150	0.88	0.88	Prognosis 1
25	F	67.9945	43	c.5882G>A	p.(Gly1961Glu)	c.[769-784C>T;5882G>A]	p.([Leu257Aspfs*3,Gly1961Glu])	Group I	20/200	20/400	1	1.3	Prognosis 1
26	M	65.87	50	c.1988G>A	p.(Trp663*)	c.4253+43G>A	p.([=,Ile1377Hisfs*3])	Group I	20/40	20/20	0.3	0	Prognosis 1
27	F	56.7392	45	c.[4222T>C;4918C>T]	p.([Trp1408Arg;Arg1640Trp])	c.5603A>T	p.(Asn1868Ile)		20/20	20/20	0	0	Prognosis 1
28	F	55.7536	50	c.[1622T>C;3113C>T]	p.([Leu541Pro;Ala1038Val])	c.5603A>T	p.(Asn1868Ile)		20/20	20/30	0	0.18	Prognosis 1
29	M	64	30	c.2041C>T	p.(Arg681*)	c.4685T>C	p.(Ile1562Thr)	Group I	20/25	20/25	0.1	0.1	Prognosis 2
30	F	69.9357	22	c.1988G>A	p.(Trp663*)	c.3113C>T	p.(Ala1038Val)	Group I	20/30	20/40	0.18	0.3	Prognosis 2
31	F	54.026	31	c.1921T>C	p.(Cys641Arg)	c.5603A>T	p.(Asn1868Ile)	Group I	20/150	20/400	0.88	1.3	Prognosis 2
32	M	79.3484	19	c.4539+1G>T	p.(?)	c.5882G>A	p.(Gly1961Glu)	Group I	20/400	20/400	1.3	1.3	Prognosis 2
33	F	51.8275	45	c.161G>A	p.(Cys54Tyr)	c.4253+43G>A	p.([=,Ile1377Hisfs*3])	Group I	20/40	20/400	0.3	1.3	Prognosis 2
34	M	55.9781	42	c.1804C>T	p.(Arg602Trp)	c.6320G>A	p.(Arg2107His)	Group I	20/150	20/400	0.88	1.3	Prognosis 2
35	F	50.0534	36	c.4538A>G	p.(Gln1513Arg)	c.6316C>T	p.(Arg2106Cys)	Group II	CF	CF	2	2	Prognosis 2
36	M	51.7728	45	c.2966T>C	p.(Val989Ala)	c.3211_3212insGT	p.(Ser1071Cysfs*13)	Group I	20/125	20/125	0.8	0.8	Prognosis 2
37	M	51.707	48	c.1522C>T	p.(Arg508Cys)	c.4223G>A	p.(Trp1408*)	Group I	20/25	20/25	0.1	0.1	Prognosis 2
38	M	67.9261	50	c.4139C>T	p.(Pro1380Leu)	c.5603A>T	p.(Asn1868Ile)	Group I	CF	20/150	2	0.88	Prognosis 2
39	F	60.3149	58	c.6089G>A	p.(Arg2030Gln)	c.6286G>A	p.(Glu2096Lys)	Group I	20/25	20/30	0.1	0.18	Prognosis 2
40	M	60.731	45	c.4139C>T	p.(Pro1380Leu)	c.5087G>A	p.(Ser1696Asn)	Group I	20/80	20/100	0.6	0.7	Prognosis 2
41	M	50.3792	46	c.2023G>A	p.(Val675Ile)	c.5646G>A	p.(Met1882Ile)	Group II	20/80	20/100	0.6	0.7	Prognosis 2
42	M	62.1492	60	c.6079C>T	p.(Leu2027Phe)	c.6089G>A	p.(Arg2030Gln)		20/20	20/20	0	0	Prognosis 2
43	F	65.3662	32	c.5882G>A	p.(Gly1961Glu)	c.6449G>A	p.(Cys2150Tyr)	Group I	20/200	20/400	1	1.3	Prognosis 2
44	F	52.2409	45	c.2543C>A	p.(Ala848Asp)	c.3113C>T	p.(Ala1038Val)	Group I	20/200	20/200	1	1	Prognosis 2
45	M	74	68	c.5603A>T	p.(Asn1868Ile)	c.6658C>T	p.(Gln2220*)		20/25	20/25	0.1	0.1	Prognosis 2
46	F	72.2683	47	c.[1622T>C;3113C>T]	p.([Leu541Pro;Ala1038Val])	c.5603A>T	p.(Asn1868Ile)	Group I	20/400	20/400	1.3	1.3	Prognosis 2
47	M	72	32	c.5196+1056A>G	p.(Met1733Valfs*2)	c.5882G>A	p.(Gly1961Glu)		20/400	20/200	1.3	1	Prognosis 2
48	M	75.3347	40	c.5882G>A	p.(Gly1961Glu)	c.6445C>T	p.(Arg2149*)	Group I	20/200	20/200	1	1	Prognosis 2
49	F	57	30	c.42_48del	p.(Trp15_Thr16delfs*23)	c.3113C>T	p.(Ala1038Val)	Group I	20/100	20/80	0.7	0.6	Prognosis 2
50	F	57	48	c.2382+179G>A	p.(?)	c.4577C>T	p.(Thr1526Met)	Group I	20/25	20/30	0.1	0.18	Prognosis 2
51	M	82	65	c.1100-6T>A	p.(Thr367Serfs*6)	c.6316C>T	p.(Arg2106Cys)		CF	20/400	2	1.3	Prognosis 2
52	M	58	30	c.4457C>T	p.(Pro1486Leu)	c.6079C>T	p.(Leu2027Phe)	Group I	20/20	20/20	0	0	Prognosis 2
53	F	55.6468	45	c.4253+5G>T	p.(Ile1377Hisfs*3)	c.4685T>C	p.(Ile1562Thr)	Group I	20/70	CF	0.54	2	Prognosis 2
54	M	53	26	c.262G>A	p.(Gly88Arg)	c.5603A>T	p.(Asn1868Ile)	Group I	20/100	20/100	0.7	0.7	Prognosis 2
55	F	60.961	52	c.247_250dup	p.(Ser84Thrfs*15)	c.5603A>T	p.(Asn1868Ile)	Group I	20/125	20/20	0.8	0	Prognosis 2
56	F	77.6016	20	c.5882G>A	p.(Gly1961Glu)	c.6342G>A	p.([Val2114_Ser2129delfs*5,=])	Group I	20/400	20/400	1.3	1.3	Prognosis 2
57	M	62.1054	30	c.3050+5G>A	p.(Leu973_His1017delinsPhe)	c.5882G>A	p.(Gly1961Glu)	Group I	20/125	20/150	0.8	0.88	Prognosis 2
58	F	51	45	c.570+331_768+4523del	p.(?)	c.4685T>C	p.(Ile1562Thr)	Group I	20/20	20/20	0	0	Prognosis 2
59	F	56.0055	50	c.5603A>T	p.(Asn1868Ile)	c.6229C>T	p.(Arg2077Trp)	Group I	20/40	20/30	0.3	0.18	Prognosis 2
60	M	53.1006	48	c.1805G>A	p.(Arg602Gln)	c.[4469G>A;5603A>T]	p.([Cys1490Tyr;Asn1868Ile])	Group II	20/25	CF	0.1	2	Prognosis 3
61	M	68	57	c.161G>A	p.(Cys54Tyr)	c.4685T>C	p.(Ile1562Thr)		20/30	20/30	0.18	0.18	Prognosis 3
62	F	49.974	25	c.1868A>G	p.(Gln623Arg)	c.2041C>T	p.(Arg681*)		20/25	20/20	0.1	0	Prognosis 3
63	M	51	10	c.4577C>T	p.(Thr1526Met)	c.5714+5G>A	p.([=,Glu1863Leufs*33])						Prognosis 3
64	F	66.026	14	c.3287C>T	p.(Ser1096Leu)	c.6108_6130dup	p.(Ala2044Valfs*25)		20/400	20/400	1.3	1.3	Prognosis 3
65	F	55.2389	38	c.1964T>G	p.(Phe655Cys)	c.[2588G>C;5603A>T]	p.([Gly863Ala, Gly863del;Asn1868Ile])		20/400	20/125	1.3	0.8	Prognosis 3
66	M	53		c.770T>G	p.(Leu257Arg)	c.5714+5G>A	p.([=,Glu1863Leufs*33])		20/400	20/300	1.3	1.18	Prognosis 3
67	F	50	40	c.4457C>T	p.(Pro1486Leu)	c.4793C>A	p.(Ala1598Asp)	Group II	20/25	CF	0.1	2	Prognosis 3
68	F	54	30	c.2587+2T>C	p.(?)	c.6320G>A	p.(Arg2107His)		CF	20/30	2	0.18	Prognosis 3
69	M	58.8665	35	c.5113C>T	p.(Arg1705Trp)	c.5603A>T	p.(Asn1868Ile)	Group II	CF	20/20	2	0	Prognosis 3
70	M	54.4394	15	c.3323G>A	p.(Arg1108His)	c.4139C>T	p.(Pro1380Leu)	Group I	20/150	20/150	0.88	0.88	Prognosis 3
71	M	70.4093	55	c.5018+2T>C	p.(?)	c.5603A>T	p.(Asn1868Ile)	Group I	20/100	20/400	0.7	1.3	Prognosis 3
72	F	73.588	13	c.[4594G>A;5603A>T]	p.([Asp1532Asn;Asn1868Ile])	c.[4594G>A;5603A>T]	p.([Asp1532Asn;Asn1868Ile])	Group II	20/400	20/800	1.3	1.6	Prognosis 3
73	F	50	8	c.2966T>C	p.(Val989Ala)	c.5289del	p.(Val1764Trpfs*14)						Prognosis 3
74	F	58	23	c.[2588G>C;5603A>T]	p.([Gly863Ala, Gly863del;Asn1868Ile])	c.3335C>A	p.(Thr1112Asn)		CF	CF	2	2	Prognosis 3
75	M	67.7919	62	c.1957C>T	p.(Arg653Cys)	c.5603A>T	p.(Asn1868Ile)	Group I	20/20	20/20	0	0	Prognosis 3
76	F	52.3258	48	c.1015T>G	p.(Trp339Gly)	c.6320G>A	p.(Arg2107His)	Group I	20/30	20/40	0.18	0.3	Prognosis 3
77	M	76		c.[4594G>A;5603A>T]	p.([Asp1532Asn;Asn1868Ile])	c.[769-784C>T;5882G>A]	p.([Leu257Aspfs*3,Gly1961Glu])	Group I	20/60	20/40	0.48	0.3	Prognosis 3
78	M	63	10	c.4139C>T	p.(Pro1380Leu)	c.[769-784C>T;5882G>A]	p.([Leu257Aspfs*3,Gly1961Glu])	Group I	20/300	20/150	1.18	0.88	Prognosis 3
79	M	57	16	c.4139C>T	p.(Pro1380Leu)	c.[769-784C>T;5882G>A]	p.([Leu257Aspfs*3,Gly1961Glu])	Group I	CF	CF	2	2	Prognosis 3
80	M	52.7748	10	c.859-9T>C	p.([=,Phe287_Arg452del])	c.885del	p.(Leu296Cysfs*4)	Group II	CF	CF	2	2	Prognosis 4
81	M	53.859	27	c.[2588G>C;5603A>T]	p.([Gly863Ala, Gly863del;Asn1868Ile])	c.4506C>A	p.(Cys1502*)	Group II	20/400	CF	1.3	2	Prognosis 4
82	M	50.0808	10	c.3322C>T	p.(Arg1108Cys)	c.4139C>T	p.(Pro1380Leu)	Group III	20/400	20/400	1.3	1.3	Prognosis 4
83	M	82.705	20	c.3322C>T	p.(Arg1108Cys)	c.4139C>T	p.(Pro1380Leu)	Group III	HM	HM	2.5	2.5	Prognosis 4
84	F	57.2704	17	c.3322C>T	p.(Arg1108Cys)	c.4139C>T	p.(Pro1380Leu)	Group III	20/400	20/400	1.3	1.3	Prognosis 4
85	F	76.2355	19	c.4139C>T	p.(Pro1380Leu)	c.4139C>T	p.(Pro1380Leu)		HM	20/800	2.5	1.6	Prognosis 4
86	M	60	13	c.604del	p.(Asp202Thrfs*39)	c.5714+5G>A	p.([=,Glu1863Leufs*33])	Group III	20/400	20/300	1.3	1.18	Prognosis 4
87	M	55.2991	17	c.4793C>A	p.(Ala1598Asp)	c.4793C>A	p.(Ala1598Asp)	Group III	HM	20/400	2.5	1.3	Prognosis 4
88	M	63.3867	29	c.4139C>T	p.(Pro1380Leu)	c.5714+5G>A	p.([=,Glu1863Leufs*33])	Group III	20/400	20/400	1.3	1.3	Prognosis 4
89	F	55.0116	11	c.4793C>A	p.(Ala1598Asp)	c.4919G>A	p.(Arg1640Gln)		20/400	20/400	1.3	1.3	Prognosis 4
90	M	73.5031	14	c.[2588G>C;5603A>T]	p.([Gly863Ala, Gly863del;Asn1868Ile])	c.6088C>T	p.(Arg2030*)		HM	CF	2.5	2	Prognosis 4
91	F	69.347	8	c.161G>A	p.(Cys54Tyr)	c.2160+1G>C	p.(?)	Group III	HM	HM	2.5	2.5	Prognosis 4
92	F	52.3778	13	c.2894A>G	p.(Asn965Ser)	c.6119G>A	p.(Arg2040Gln)	Group III	20/200	20/50	1	0.4	Prognosis 4
93	F	52	5	c.768G>T	p.(Leu257Valfs*17)	c.4539+2001G>A	p.([=,Arg1514Leufs*36])	Group III	20/400	20/400	1.3	1.3	Prognosis 4
94	F	55.436	27	c.5059del	p.(Ile1687Phefs*15)	c.5351T>G	p.(Leu1784Arg)	Group III	20/400	CF	1.3	2	Prognosis 4
95	M	74.8227	25	c.3050+5G>A	p.(Leu973_His1017delinsPhe)	c.[4594G>A;5603A>T]	p.([Asp1532Asn;Asn1868Ile])	Group III	20/400	20/200	1.3	1	Prognosis 4
96	M	59.5044	7	c.4139C>T	p.(Pro1380Leu)	c.4601del	p.(Leu1534Trpfs*1)	Group III	CF	CF	2	2	Prognosis 4
97	M	69.2567	17	c.768G>T	p.(Leu257Valfs*17)	c.6320G>A	p.(Arg2107His)	Group III	20/400	20/400	1.3	1.3	Prognosis 4
98	M	61.9822	11	c.3056C>T	p.(Thr1019Met)	c.3056C>T	p.(Thr1019Met)	Group III	CF	20/400	2	1.3	Prognosis 4
99	M	69.5962	17	c.161G>A	p.(Cys54Tyr)	c.4773+3A>G	p.([Tyr1557Alafs*18,=])	Group III	HM	HM	2.5	2.5	Prognosis 4
100	F	55.8111	21	c.2915C>A	p.(Thr972Asn)	c.5714+5G>A	p.([=,Glu1863Leufs*33])	Group III	CF	20/400	2	1.3	Prognosis 4
101	F	52.8405	33	c.1037A>C	p.(Lys346Thr)	c.3350C>T	p.(Thr1117Ile)		CF	CF	2	2	Prognosis 4
102	M	70.4038	10	c.[4594G>A;5603A>T]	p.([Asp1532Asn;Asn1868Ile])	c.[4594G>A;5603A>T]	p.([Asp1532Asn;Asn1868Ile])	Group III	20/400	20/200	1.3	1	Prognosis 4
103	F	68.3094	18	c.4139C>T	p.(Pro1380Leu)	c.[4594G>A;5603A>T]	p.([Asp1532Asn;Asn1868Ile])		CF	HM	2	2.5	Prognosis 4
104	F	62.3573	13	c.2894A>G	p.(Asn965Ser)	c.2894A>G	p.(Asn965Ser)	Group III	20/150	20/400	0.88	1.3	Prognosis 4
105	F	59.2361	18	c.[5461-10T>C;5603A>T]	p.([Thr1821Valfs*13,Thr1821Aspfs*6])	c.6079C>T	p.(Leu2027Phe)		20/400	20/400	1.3	1.3	Prognosis 4
106	M	67.6386	8	c.3056C>T	p.(Thr1019Met)	c.5687T>A	p.(Val1896Asp)	Group III	HM	HM	2.5	2.5	Prognosis 4
107	M	56.8378	10	c.4540-2A>G	p.(?)	c.6320G>A	p.(Arg2107His)	Group III	CF	CF	2	2	Prognosis 4
108	F	68.8871	18	c.1958G>A	p.(Arg653His)	c.6088C>T	p.(Arg2030*)	Group III	CF	CF	2	2	Prognosis 4
109	M	51.6824	51	c.71G>A	p.(Arg24His)	c.1561del	p.(Val521Serfs*47)	Group III	CF	20/40	2	0.3	Prognosis 4
110	M	63.77	27	c.2531T>G	p.(Leu844Arg)	c.[2588G>C;5603A>T]	p.([Gly863Ala, Gly863del;Asn1868Ile])	Group III	20/400	20/400	1.3	1.3	Prognosis 4
111	M	66.3135	5	c.[302+68C>T;4539+2028C>T]	p.(Arg1514Leufs*36)	c.6148-698_6670del	p.(?)	Group III	HM	HM	2.5	2.5	Prognosis 4
112	F	50.9733	6	c.4139C>T	p.(Pro1380Leu)	c.4139C>T	p.(Pro1380Leu)	Group III	CF	CF	2	2	Prognosis 4
