# Supplementary material for: A genotype-phenotype correlation matrix for ABCA4 disease based on long-term prognostic outcomes
Source: JCI Insight. 2022 Jan 25;7(2):e156154. doi: 10.1172/jci.insight.156154 (PMC8855796; doi:10.1172/jci.insight.156154)
Supplement: Supplemental table 2 [file jciinsight-7-156154-s174.xlsx]

## Sheet: Sheet1
Supplemental Table 2: Summary of predicted pathogenicity and classification criteria of all ABCA4 variants identified in the study cohort.
gDNA	cDNA (NM_000350.2)	Protein	Location	Allele count	Coding effect	dbSNP	MAF (gnomAD)	Homozygotes (gnomAD)	M-CAP	REVEL	Eigen	CADDv1.6	DANN	SPIDEX z-score	SpliceAI	Study classification	Classification criteria	Reference
g.94586554_94586560delinsCT	c.42_48del	p.(Trp15_Thr16delfs*23)	Exon 1	1	Frameshift	-	-	-	-	-	-	-	-	-		PVS1	Null variant (nonsense, frameshift, canonical +/−1 or 2 splice sites, initiation codon, single or multi-exon deletion)	Richards et al. (2015)
g.94586550G>A	c.52C>T	p.(Arg18Trp)	Exon 1	1	Missense	rs121909205	1.59109e-05	0	0.328	0.771	0.006	24.6	0.996	-		Severe	Observed in trans to hypomorphic allele in patient	Zernant et al. (2017)
g.94578618C>T	c.71G>A	p.(Arg24His)	Exon 2	1	Missense	rs62645958	0.000184255	0	0.28	0.811	0.665	28.3	0.999	-0.765	-	Moderate		-
g.94577135C>T	c.161G>A	p.(Cys54Tyr)	Exon 3	4	Missense	rs150774447	3.53629e-05	0	0.823	0.98	0.866	33	0.997	-0.19	-	Severe	Observed in trans to hypomorphic allele in patient; Observed exon skipping (HEK293T)	Zernant et al. (2017); Fadaie et al. (2019)
g.94577046_94577049dup	c.247_250dup	p.(Ser84Thrfs*15)	Exon 3	1	Frameshift	-	-	-	-	-	-	-	-	-		PVS1	Null variant (nonsense, frameshift, canonical +/−1 or 2 splice sites, initiation codon, single or multi-exon deletion)	Richards et al. (2015)
g.94577034C>T	c.262G>A	p.(Gly88Arg)	Exon 3	1	Missense	rs754554866	3.98048e-06	0	0.737	0.846	0.927	28.7	0.999	0.119	-	Severe	Observed in trans to hypomorphic allele in patient	Zernant et al. (2017)
g.94564514del	c.604del	p.(Asp202Thrfs*39)	Exon 6	1	Frameshift	-	-	-	-	-	-	-	-	-		PVS1	Null variant (nonsense, frameshift, canonical +/−1 or 2 splice sites, initiation codon, single or multi-exon deletion)	Richards et al. (2015)
g.94564477A>T	c.641T>A	p.(Ile214Asn)	Exon 6	1	Missense	-	-	-	-	-	-	-	-	-	-	Moderate		-
g.94564350C>A	c.768G>T	p.(Leu257Valfs*17)	Exon 6	2	Synonymous	rs62645944	8.4865e-05	0	-	-	-	-	-	-2.024	Donor Loss at -0 bp (Δscore = 0.42); Donor Gain at -35 bp (Δscore = 0.71)	Severe	No residual RNA observed in midi-gene analyses (HEK293T)	Sangermano et al. (2018)
g.94559827_94568240del	c.570+331_768+4523del	p.(?)	Intron 5	1	?	-	-	-	-	-	-	-	-	-	-	PVS1	Null variant (nonsense, frameshift, canonical +/−1 or 2 splice sites, initiation codon, single or multi-exon deletion)	Richards et al. (2015)
g.94548996A>C	c.770T>G	p.(Leu257Arg)	Exon 7	1	Missense	-	-	-	-	-	-	-	-	-	-	Moderate		-
g.94546283A>G	c.859-9T>C	p.([=,Phe287_Arg452del])	Intron 7	1	?	rs529598960	7.8274e-05	0	-	-	-	-	-	-0.785	-	Moderate	75% residual RNA observed in midi-gene analyses (HEK293T)	Sangermano et al. (2018)
g.94546248del	c.885del	p.(Leu296Cysfs*4)	Exon 8	1	Frameshift	rs764759172	1.994e-05	0	-	-	-	-	-	-	-	PVS1	Null variant (nonsense, frameshift, canonical +/−1 or 2 splice sites, initiation codon, single or multi-exon deletion)	Richards et al. (2015)
g.94546118A>C	c.1015T>G	p.(Trp339Gly)	Exon 8	1	Missense	rs61751420	7.96311e-06	0	0.866	0.846	0.736	26.8	0.965	-0.3	-	Moderate		-
g.94546096T>G	c.1037A>C	p.(Lys346Thr)	Exon 8	1	Missense	rs61752389	7.96159e-06	0	0.773	0.851	0.591	23.8	0.998	0.732	-	Moderate		-
g.94545023A>T	c.1100-6T>A	p.(Thr367Serfs*6)	Intron 8	1	?	rs780127258	3.97817e-06	0	-	-	-	-	-	-0.43	no mRNA	Severe	No residual RNA observed in midi-gene analyses (HEK293T)	Sangermano et al. (2018)
g.94543278G>A	c.1522C>T	p.(Arg508Cys)	Exon 11	1	Missense	rs138157885	0.000166398	0	0.171	0.656	0.457	24.3	0.999	-0.962	-	Moderate		-
g.94528867del	c.1561del	p.(Val521Serfs*47)	Exon 12	1	Frameshift	-	-	0	-	-	-	-	-	-	-	PVS1	Null variant (nonsense, frameshift, canonical +/−1 or 2 splice sites, initiation codon, single or multi-exon deletion)	Richards et al. (2015)
g.94528266G>A	c.1804C>T	p.(Arg602Trp)	Exon 13	1	Missense	rs61749409	4.38474e-05	0	0.498	0.934	0.591	25.6	0.999	-1.568	-	Severe	Observed in trans to hypomorphic allele in patient	Zernant et al. (2017)
g.94528265C>T	c.1805G>A	p.(Arg602Gln)	Exon 13	1	Missense	rs61749410	2.12574e-05	0	0.426	0.845	0.481	26.1	1	-1.689	-	Moderate		-
g.94528202T>C	c.1868A>G	p.(Gln623Arg)	Exon 13	1	Missense	-	-	-	-	-	-	-	-	-	-	Moderate		-
g.94528149A>G	c.1921T>C	p.(Cys641Arg)	Exon 13	1	Missense	-	-	-	-	-	-	-	-	-	-	Severe	Observed in trans to hypomorphic allele in patient	Zernant et al. (2017)
g.94526296G>A	c.1957C>T	p.(Arg653Cys)	Exon 14	1	Missense	rs61749420	1.61121e-05	0	0.774	0.852	0.931	32	0.999	0.508	-	Severe	Observed in trans to hypomorphic allele in patient	Zernant et al. (2017)
g.94526295C>T	c.1958G>A	p.(Arg653His)	Exon 14	1	Missense	rs141823837	3.57143e-05	0	0.779	0.889	0.581	25.7	0.999	-0.3	-	Moderate		-
g.94526289A>C	c.1964T>G	p.(Phe655Cys)	Exon 14	1	Missense	rs200692438	0.000391317	0	0.805	0.931	0.842	28.6	0.995	0.427	-	Moderate		-
g.94526265C>T	c.1988G>A	p.(Trp663*)	Exon 14	2	Nonsense	rs865990202	-	-	-	-	-	-	-	-	Acceptor Gain at -2 bp (Δscore = 0.37)	PVS1	Null variant (nonsense, frameshift, canonical +/−1 or 2 splice sites, initiation codon, single or multi-exon deletion)	Richards et al. (2015)
g.94526230C>T	c.2023G>A	p.(Val675Ile)	Exon 14	1	Missense	rs575453437	7.56707e-05	0	0.685	0.705	0.933	26.9	0.999	-0.41	-	Moderate		-
g.94526212G>A	c.2041C>T	p.(Arg681*)	Exon 14	2	Nonsense	rs61749423	7.96457e-06	0	-	-	0.429	35	0.997	-2.525	-	PVS1	Null variant (nonsense, frameshift, canonical +/−1 or 2 splice sites, initiation codon, single or multi-exon deletion)	Richards et al. (2015)
g.94526092C>G	c.2160+1G>C	p.(?)	Intron 14	1	Splice defect	rs61749427	3.98064e-06	0	-	-	1.229	34	0.995	-1.976		PVS1	Null variant (nonsense, frameshift, canonical +/−1 or 2 splice sites, initiation codon, single or multi-exon deletion)	Richards et al. (2015)
g.94521978C>T	c.2382+179G>A	p.(?)	Intron 15	1	?	rs551848112	0.0008917	0	-	-	-	-	-	-	Donor Gain at 179bp (Δscore = 0.01)	Severe	Observed in trans to hypomorphic allele in patient	Current study
g.94520723A>C	c.2531T>G	p.(Leu844Arg)	Exon 16	1	Missense	-	-	-	-	-	-	-	-	-	-	Moderate		-
g.94520711G>T	c.2543C>A	p.(Ala848Asp)	Exon 16	1	Missense	-	-	-	-	-	-	-	-	-	-	Severe	Observed in trans to hypomorphic allele in patient	-
g.94520665A>G	c.2587+2T>C	p.(?)	Intron 16	1	Splice defect	-	-	-	-	-	-	-	-	-	-	PVS1	Null variant (nonsense, frameshift, canonical +/−1 or 2 splice sites, initiation codon, single or multi-exon deletion)	Richards et al. (2015)
g.94512499T>C	c.2894A>G	p.(Asn965Ser)	Exon 19	3	Missense	rs201471607	0.000123797	0	0.551	0.779	0.606	25.7	0.999	-1.087	-	Severe	Observed in trans to hypomorphic allele in patient	Zernant et al. (2017)
g.94512478G>T	c.2915C>A	p.(Thr972Asn)	Exon 19	1	Missense	rs61749451	3.58243e-05	0	0.666	0.854	1.004	26.5	0.994	0.942	-	Moderate		-
g.94510253A>G	c.2966T>C	p.(Val989Ala)	Exon 20	3	Missense	rs61749454	0.000296942	0	0.288	0.835	0.271	23.5	0.999	-0.777	-	Moderate		-
g.94510164C>T	c.3050+5G>A	p.(Leu973_His1017delinsPhe)	Intron 20	3	?	rs61751262	1.59076e-05	0	-	-	-	-	-	-3.259	Donor Loss at 5 bp (Δscore = 0.89)	Severe	No residual RNA observed in midi-gene analyses (HEK293T)	Sangermano et al. (2018)
g.94509026G>A	c.3056C>T	p.(Thr1019Met)	Exon 21	3	Missense	rs201855602	3.18436e-05	0	0.611	0.956	1.099	28.8	0.999	-1.358	-	Severe	Associated with poor prognoses	Current study
g.94508969G>A	c.3113C>T	p.(Ala1038Val)	Exon 21	3	Missense	rs61751374	0.00175457	2	0.651	0.533	-0.068	22.2	0.915	-0.825	-	Rare hypomorph		-
g.94508434_94508435dup	c.3211_3212insGT	p.(Ser1071Cysfs*13)	Exon 22	1	Frameshift	-	-	-	-	-	-	-	-	-		PVS1	Null variant (nonsense, frameshift, canonical +/−1 or 2 splice sites, initiation codon, single or multi-exon deletion)	Richards et al. (2015)
g.94508358G>A	c.3287C>T	p.(Ser1096Leu)	Exon 22	1	Missense	rs763267492	3.97728e-06	0	0.839	0.878	0.793	29.2	0.999	-1.396	Acceptor Gain at -23 bp (Δscore = 0.26)	Moderate		-
g.94508323G>A	c.3322C>T	p.(Arg1108Cys)	Exon 22	3	Missense	rs61750120	0.000127331	0	0.797	0.887	0.808	32	0.999	-1.982	-	Moderate		-
g.94508322C>T	c.3323G>A	p.(Arg1108His)	Exon 22	1	Missense	rs61750121	1.59148e-05	0	0.868	0.843	0.637	31	1	-1.473	-	Moderate		-
g.94506952G>T	c.3335C>A	p.(Thr1112Asn)	Exon 23	1	Missense	rs61750122	-	-	-	-	-	-	-	-	Close to Exon 23 boundary; possible splice defect	Moderate		-
g.94506937G>A	c.3350C>T	p.(Thr1117Ile)	Exon 23	1	Missense	-	-	-	-	-	-	-	-	-	-	Moderate		-
g.94505599C>T	c.3607G>A	p.(Gly1203Arg)	Exon 24	1	Missense	rs1064793011	-	-	-	-	-	-	-	-	Donor Loss at 0 bp (Δscore = 0.35)	Severe	Observed in trans to hypomorphic allele in patient	Current study
g.94497447_94497470dup	c.3995_4018dup	p.(Gln1332_Cys1339dup)	Exon 27	1	In-frame duplication	-	-	-	-	-	-	-	-	-	-	Moderate		-
g.94496666G>A	c.4139C>T	p.(Pro1380Leu)	Exon 28	20	Missense	rs61750130	0.000233633	0	0.391	0.867	0.696	25.2	0.999	-2.554	-	Severe	Observed in trans to hypomorphic allele in patient	Zernant et al. (2017)
g.94496582C>T	c.4223G>A	p.(Trp1408*)	Exon 28	1	Nonsense	-	-	-	-	-	-	-	-	-		PVS1	Null variant (nonsense, frameshift, canonical +/−1 or 2 splice sites, initiation codon, single or multi-exon deletion)	Richards et al. (2015)
g.94496554_94496556del	c.4249_4251del	p.(Phe1417del)	Exon 28	1	In-frame deletion	-	-	-	-	-	-	-	-	-	-	Severe	Observed in trans to hypomorphic allele in patient	Zernant et al. (2017)
g.94496547C>A	c.4253+5G>T	p.(Ile1377Hisfs*3)	Intron 28	1	?	rs61750138	-	0	-	-	-	-	-	-	Donor Loss at 5 bp (Δscore = 0.44)	Severe	No residual RNA observed in midi-gene analyses (HEK293T)	Sangermano et al. (2018)
g.94496509C>T	c.4253+43G>A	p.([=,Ile1377Hisfs*3])	Intron 28	2	?	rs61754045	0.004694	5	-	-	-	-	-	-	Donor loss at 43 bp (Δscore = 0.6)	Rare hypomorph	Expresses milder, late-onset (foveal sparing) disease only when in trans to deleterious allele	Zernant et al. (2018)
g.94495083G>A	c.4457C>T	p.(Pro1486Leu)	Exon 30	2	Missense	rs61750145	0.000121989	0	0.59	0.88	0.591	24.6	0.997	1.394	-	Rare hypomorph		-
g.94495034G>T	c.4506C>A	p.(Cys1502*)	Exon 30	1	Nonsense	rs61750149	5.14986e-06	0	-	-	0.792	45	0.992	-3.602		PVS1	Null variant (nonsense, frameshift, canonical +/−1 or 2 splice sites, initiation codon, single or multi-exon deletion)	Richards et al. (2015)
g.94495002T>C	c.4538A>G	p.(Gln1513Arg)	Exon 30	1	Missense	rs281865402	-	-	0.313	0.794	0.162	32	0.986	-1.381	Donor Loss at -1 bp (Δscore = 0.73)	Severe	Exon elongation observed in midi-gene analyses (HEK293T)	Sangermano et al. (2018)
g.94495000C>A	c.4539+1G>T	p.(?)	Intron 30	1	Splice defect	rs61751388	-	-	-	-	-	-	-	-	Donor Loss at 1 bp (Δscore = 0.77)	PVS1	Null variant (nonsense, frameshift, canonical +/−1 or 2 splice sites, initiation codon, single or multi-exon deletion)	Richards et al. (2015)
g.94493000C>T	c.4539+2001G>A	p.([=,Arg1514Leufs*36])	Intron 30	1	?	-	3.18492e-05	0	-	-	-	-	-	-		Moderate	Variant results in pseudoexon insertion (patient-derived photoreceptor precursor cells) in ~15% of RNA (85% correct RNA)	Albert et al. (2018)
g.94490606T>C	c.4540-2A>G	p.(?)	Intron 30	1	Splice defect	rs61752435	3.97646e-06	0	-	-	1.01	33	0.994	-2.223	Acceptor Loss at -2 bp (Δscore = 0.94)	PVS1	Null variant (nonsense, frameshift, canonical +/−1 or 2 splice sites, initiation codon, single or multi-exon deletion)	Richards et al. (2015)
g.94490567G>A	c.4577C>T	p.(Thr1526Met)	Exon 31	3	Missense	rs61750152	6.36308e-05	0	0.566	0.887	0.55	24.3	0.999	0.286	-	Rare hypomorph		-
g.94490543del	c.4601del	p.(Leu1534Trpfs*1)	Exon 31	1	Frameshift	-	-	-	-	-	-	-	-	-		PVS1	Null variant (nonsense, frameshift, canonical +/−1 or 2 splice sites, initiation codon, single or multi-exon deletion)	Richards et al. (2015)
g.94487505T>C	c.4670A>G	p.(Tyr1557Cys)	Exon 33	1	Missense	-	3.9788e-06	0	0.897	0.921	0.856	28.9	0.998	-1.007	-	Severe	Observed in trans to hypomorphic allele in patient	Zernant et al. (2017)
g.94487490A>G	c.4685T>C	p.(Ile1562Thr)	Exon 33	4	Missense	rs1762111	0.00124815	1	0.174	0.736	0.04	23.3	0.991	0.865	-	Rare hypomorph		-
g.94487399T>C	c.4773+3A>G	p.([Tyr1557Alafs*18,=])	Intron 33	1	?	rs759672616	8.13313e-05	0	-	-	-	-	-	-2.423	Donor Loss at 3 bp (Δscore = 0.23); Donor Gain at -22 bp (Δscore = 0.31)	Severe	25% residual RNA observed in midi-gene analyses (HEK293T)	Sangermano et al. (2018)
g.94487251G>T	c.4793C>A	p.(Ala1598Asp)	Exon 34	4	Missense	rs61750155	2.39914e-05	0	0.182	0.685	0.076	22	0.995	2.871	-	Severe	Associated with poor prognoses	Current study
g.94486895C>T	c.4919G>A	p.(Arg1640Gln)	Exon 35	1	Missense	rs61751403	3.18183e-05	0	0.343	0.771	0.818	32	1	-1.565	Acceptor Gain at -2 bp (Δscore = 0.56)	Moderate		-
g.94486794A>G	c.5018+2T>C	p.(?)	Intron 35	1	Splice defect	rs61750562	-	-	-	-	-	-	-	-	Donor Loss at 2 bp (Δscore = 0.93)	PVS1	Null variant (nonsense, frameshift, canonical +/−1 or 2 splice sites, initiation codon, single or multi-exon deletion)	Richards et al. (2015)
g.94485275del	c.5059del	p.(Ile1687Phefs*15)	Exon 36	1	Frameshift	-	-	-	-	-	-	-	-	-		PVS1	Null variant (nonsense, frameshift, canonical +/−1 or 2 splice sites, initiation codon, single or multi-exon deletion)	Richards et al. (2015)
g.94485247C>T	c.5087G>A	p.(Ser1696Asn)	Exon 36	1	Missense	rs61750564	3.90262e-05	0	0.756	0.693	0.79	28.7	0.997	0.779	-	Moderate		-
g.94485221G>A	c.5113C>T	p.(Arg1705Trp)	Exon 36	1	Missense	rs771038310	1.06729e-05	0	0.71	0.918	0.482	26.2	0.999	-1.004	-	Severe	Observed in trans to hypomorphic allele in patient	Current study
g.94485218del	c.5116del_5117delinsTA	p.(Val1706*)	Exon 36	1	Nonsense	-	-	-	-	-	-	-	-	-		PVS1	Null variant (nonsense, frameshift, canonical +/−1 or 2 splice sites, initiation codon, single or multi-exon deletion)	Richards et al. (2015)
g.94485193A>G	c.5141T>C	p.(Phe1714Ser)	Exon 36	1	Missense	-	-	-	0.622	0.908	0.93	0.622	0.999	-	-	Severe	Observed in trans to hypomorphic allele in patient	Current study
g.94484082T>C	c.5196+1056A>G	p.(Met1733Valfs*2)	Intron 36	1	?	rs886044749	-	-	-	-	-	-	-	-	Cryptic Donor Strongly activated	Severe	Intron elongation observed in RNA derived from patient keratinocytes	Braun et al. (2013)
g.94481319del	c.5289del	p.(Val1764Trpfs*14)	Exon 37	1	Frameshift	-	-	-	-	-	-	-	-	-		PVS1	Null variant (nonsense, frameshift, canonical +/−1 or 2 splice sites, initiation codon, single or multi-exon deletion)	Richards et al. (2015)
g.94480208A>C	c.5351T>G	p.(Leu1784Arg)	Exon 38	1	Missense	rs746252741	7.9538e-06	0	0.288	0.85	0.788	28.9	0.996	1.236	-	Moderate		-
g.94476951A>G	c.[5461-10T>C;5603A>T]	p.([Thr1821Valfs*13,Thr1821Aspfs*6])	Intron 38	2	?	rs1800728	0.000219707	0	-	-	-	-	-	-1.588	-	Severe	Variant results in exon skipping (patient-derived photoreceptor precursor cells)	Sangermano et al. (2016)
g.94476467T>A	c.5603A>T	p.(Asn1868Ile)	Exon 40	18	Missense	rs1801466	0.0421913	364	-	0.402	0.026	22.7	0.92	-1.38	-	Hypomorph	Expresses milder, late-onset (foveal sparing) disease only when in trans to deleterious allele	Zernant et al. (2017)
g.94476424C>T	c.5646G>A	p.(Met1882Ile)	Exon 40	1	Missense	rs752160946	2.7841e-05	-	0.127	0.84	0.642	24.7	0.998	-2.072	-	Moderate		-
g.94476383A>T	c.5687T>A	p.(Val1896Asp)	Exon 40	1	Missense	rs61750636	3.97836e-06	0	0.072	0.558	-0.489	22.4	0.966	2.729	-	Moderate		-
g.94476351C>T	c.5714+5G>A	p.([=,Glu1863Leufs*33])	Intron 40	5	?	rs61751407	0.000297145	0	-	-	-	-	-	-2.202	Donor Loss at 5 bp (Δscore = 0.31)	Severe	39% residual RNA observed in midi-gene analyses (HEK293T); associated with poor prognoses (current study)	Sangermano et al. (2018); Current study
g.94473807C>T	c.5882G>A	p.(Gly1961Glu)	Exon 42	18	Missense	rs1800553	0.00456429	10	-	0.76	0.346	28.4	0.998	2.133	-	p.(Gly1961Glu)		-
g.94471065G>A	c.6079C>T	p.(Leu2027Phe)	Exon 44	3	Missense	rs61751408	0.000198017	0	0.123	0.952	0.862	28.5	0.999	0.516	-	Severe	Observed in trans to hypomorphic allele in patient	Current study
g.94471056G>A	c.6088C>T	p.(Arg2030*)	Exon 44	2	Nonsense	rs61751383	2.78447e-05	0	-	-	0.541	45	0.998	-3.287	-	PVS1	Null variant (nonsense, frameshift, canonical +/−1 or 2 splice sites, initiation codon, single or multi-exon deletion)	Richards et al. (2015)
g.94471055C>T	c.6089G>A	p.(Arg2030Gln)	Exon 44	2	Missense	rs61750641	0.000353627	0	0.122	0.856	0.615	29.5	1	-0.296	-	Rare hypomorph		-
g.94471025C>T	c.6119G>A	p.(Arg2040Gln)	Exon 44	1	Missense	rs148460146	0.000311251	1	0.305	0.912	0.524	26.2	1	-0.392	-	Moderate		-
g.94471014_94471036dup	c.6108_6130dup	p.(Ala2044Valfs*25)	Exon 44	1	Frameshift	-	-	-	-	-	-	-	-	-	-	PVS1	Null variant (nonsense, frameshift, canonical +/−1 or 2 splice sites, initiation codon, single or multi-exon deletion)	Richards et al. (2015)
g.94467467G>C	c.6229C>G	p.(Arg2077Gly)	Exon 45	1	Missense	rs61750645	3.97716e-06	0	0.663	0.953	0.756	29.1	0.999	-1.808	-	Moderate		-
g.94467467G>A	c.6229C>T	p.(Arg2077Trp)	Exon 45	1	Missense	rs61750645	3.97716e-06	0	0.506	0.948	0.793	31	0.999	-0.786	-	Severe	Observed in trans to hypomorphic allele in patient	Zernant et al. (2017)
g.94466658C>T	c.6286G>A	p.(Glu2096Lys)	Exon 46	1	Missense	rs61750646	7.9811e-06	0	0.392	0.956	1.17	32	0.999	-0.371	-	Severe	Observed in trans to hypomorphic allele in patient	Current study
g.94466628G>A	c.6316C>T	p.(Arg2106Cys)	Exon 46	2	Missense	rs61750648	0.00013092	0	0.368	0.892	0.886	32	0.999	-0.273	-	Moderate		-
g.94466624C>T	c.6320G>A	p.(Arg2107His)	Exon 46	8	Missense	rs62642564	0.00202713	4	-	0.88	0.842	32	0.999	-0.319	-	Moderate		-
g.94466602C>T	c.6342G>A	p.([Val2114_Ser2129delfs*5,=])	Exon 46	1	Synonymous	rs61748520	1.76797e-05	0	-	-	-	-	-	-0.656	Donor Loss at -44 bp (Δscore = 0.6); Donor Gain at 3 bp (Δscore = 0.68)	Severe	Partial exon excision observed in RNA derived from patient keratinocytes	Braun et al. (2013)
g.94466426G>A	c.6445C>T	p.(Arg2149*)	Exon 47	1	Nonsense	rs61750654	1.98823e-05	0	-	-	0.946	54	0.998	-3.602	-	PVS1	Null variant (nonsense, frameshift, canonical +/−1 or 2 splice sites, initiation codon, single or multi-exon deletion)	Richards et al. (2015)
g.94466422C>T	c.6449G>A	p.(Cys2150Tyr)	Exon 47	1	Missense	rs61751384	2.82811e-05	0	0.525	0.923	0.801	32	0.998	0.964	-	Moderate		-
g.94463488G>A	c.6658C>T	p.(Gln2220*)	Exon 48	1	Nonsense	rs61753046	5.17088e-05	0	-	-	1.056	49	0.997	-3.09		PVS1	Null variant (nonsense, frameshift, canonical +/−1 or 2 splice sites, initiation codon, single or multi-exon deletion)	Richards et al. (2015)
g.94463476_94468246del	c.6148-698_6670del	p.(?)	Intron 40	1	?	-	-	-	-	-	-	-	-	-		PVS1	Null variant (nonsense, frameshift, canonical +/−1 or 2 splice sites, initiation codon, single or multi-exon deletion)	Richards et al. (2015)
94528806A>G;94508969G>A	c.[1622T>C;3113C>T]	p.([Leu541Pro;Ala1038Val])	Exon12;Exon 21	5	(complex allele)	-	-	-	-	-	-	-	-	-	-	Severe	Observed in trans to hypomorphic allele in patient	Zernant et al. (2017)
94476467T>A;94476467T>A	c.[2588G>C;5603A>T]	p.([Gly863Ala, Gly863del;Asn1868Ile])	Exon 17;Exon 40	5	(complex allele)	-	-	-	-	-	-	-	-	-	-	Severe	Associated with poor prognoses	Current study
94496583A>G;94486896G>A	c.[4222T>C;4918C>T]	p.([Trp1408Arg;Arg1640Trp])	Exon 28;Exon 35	1	(complex allele)	-	-	-	-	-	-	-	-	-	-	Severe	Observed in trans to hypomorphic allele in patient	Zernant et al. (2017)
94495071C>T;94476467T>A	c.[4469G>A;5603A>T]	p.([Cys1490Tyr;Asn1868Ile])	Exon 30;Exon 40	1	(complex allele)	-	-	-	-	-	-	-	-	-	-	Moderate		-
94492973G>A;94576926G>A	c.[302+68C>T;4539+2028C>T]	p.(Arg1514Leufs*36)	Intron 30;Intron 3	1	(complex allele)	-	-	-	-	-	-	-	-	-	-	Moderate	c.4539+2028C>T results in pseudoexon insertion (patient-derived photoreceptor precursor cells) in 30% RNA (70% correct RNA)	Albert et al. (2018)
94490550C>T;94476467T>A	c.[4594G>A;5603A>T]	p.([Asp1532Asn;Asn1868Ile])	Exon 31;Exon 40	8	(complex allele)	-	-	-	-	-	-	-	-	-	-	Severe	Associated with poor prognoses	Current study
94549781G>A;94473807C>T	c.[769-784C>T;5882G>A]	p.([Leu257Aspfs*3,Gly1961Glu])	Intron 6,Exon 42	8	(complex allele)	-	-	-	-	-	-	-	-	-	-	Moderate		Lee et al. (2021)
94502756G>A;94473807C>T	c.[3758C>T;5882G>A]	p.([Thr1253Met;Gly1961Glu])	Exon25;Exon 42	2	(complex allele)	-	-	-	-	-	-	-	-	-	-	Moderate
